# Supplementary material for: Horizontal transfer and proliferation of Tsu4 in Saccharomyces paradoxus
Source: Mob DNA. 2018 Jun 12;9:18. doi: 10.1186/s13100-018-0122-7 (PMC5998506; doi:10.1186/s13100-018-0122-7)
Supplement: Supplementary file 3 — Summary of complete or nearly-complete Tsu4 sequences identified in Saccharomyces whole genome assemblies at NCBI. Accession number and coordinates of 12 complete or nearly-complete Tsu4 elements identified by BLAST in 392 Saccharomyces (taxid: 4930) WGS assemblies at NCBI that had high similarity (> 80% coverage and > 80% identity) to the Tsu4 query sequence (Genbank: AJ439550). (CSV 1.77 kb) [file 13100_2018_122_MOESM3_ESM.csv]

Description	Max score	Total score	Query cover	E value	Ident	Accession	Start	Stop	Strand
Saccharomyces bayanus 623-6C YM4911-Contig02.611, whole genome shotgun sequence	10754	14217	1	0	0.99	AACG02000058.1	1127	7104	-
Saccharomyces bayanus 623-6C YM4911-Contig02.676, whole genome shotgun sequence	10250	11829	1	0	0.97	AACG02000007.1	19716	25795	-
Saccharomyces bayanus 623-6C YM4911-Contig02.623, whole genome shotgun sequence	10091	12038	0.96	0	0.99	AACG02000083.1	43448	49448	+
Saccharomyces cerevisiae strain 245 genome assembly, contig: DA_SoucheMTF2248_contig7, whole genome shotgun sequence	7982	8221	0.96	0	0.92	FXCP01001022.1	260	5924	-
Saccharomyces sp. M14 scaffold1, whole genome shotgun sequence	6990	20413	0.92	0	0.91	MVPU01000003.1	19133	24801	+
Saccharomyces sp. M14 scaffold1, whole genome shotgun sequence	6990	20413	0.92	0	0.91	MVPU01000003.1	353276	358815	+
Saccharomyces mikatae IFO 1815 YM4906-Contig2895, whole genome shotgun sequence	6985	6985	0.98	0	0.88	AACH01000072.1	418	6406	+
Saccharomyces pastorianus Weihenstephan 34/70 DNA, contig: W3470_scaffold4_contig5, whole genome shotgun sequence	6970	8151	0.93	0	0.91	BBYY01000024.1	32117	37789	+
Saccharomyces pastorianus DNA, contig: CBS1538_scaffold25_contig5, strain: CBS1538, whole genome shotgun sequence	6970	9060	0.93	0	0.91	BBYX01000093.1	96158	101830	-
Saccharomyces pastorianus CBS 1503 DNA, contig: CBS1503_scaffold3_contig2, whole genome shotgun sequence	6970	9926	0.96	0	0.91	BBYV01000013.1	273722	279394	+
Saccharomyces pastorianus CBS 1513 DNA, contig: CBS1513_scaffold19_contig3, whole genome shotgun sequence	6964	9450	0.96	0	0.91	BBYW01000092.1	134959	140616	+
Saccharomyces kudriavzevii IFO 1802 c2069AA, whole genome shotgun sequence	3214	6470	0.84	0	0.87	AACI03001030.1	26680	32297	+
